# Supplementary material for: Conditional Diffusion Models for CT Image Synthesis from CBCT: A Systematic Review
Source: Tomography. 2026 May 6;12(5):64. doi: 10.3390/tomography12050064 (PMC13210980; doi:10.3390/tomography12050064)
Supplement: Supplementary file 1 [file tomography-12-00064-s001.zip]

Archive with 1 entries (1 files):
- tomography-4213675-Supplementary.pdf
